# Supplementary material for: RAB7 deficiency impairs pulmonary artery endothelial function and promotes pulmonary hypertension
Source: J Clin Invest. 2024 Feb 1;134(3):e169441. doi: 10.1172/JCI169441 (PMC10836802; doi:10.1172/JCI169441)
Supplement: Supporting data values [file jci-134-169441-s104.xlsx]

## Sheet: Figure 1A
con	PAH
0.547152	0.305121
2.95051	0.156124
0.639319	0.0756433
0.75166	0.00525215
0.111359	0.0342462
	0.584423
	0.133152
	0.0776183
	0.046367
	0.143228
	0.00026746
	0.0580234

## Sheet: Figure 1B
con	PAH
0.561652	0.289417
1.30085	0.588196
1.18849	0.484273
0.949014	0.350451
1.10537	0.455443
1.07978	1.14968
0.975005	0.696542
0.839849	0.468195
1.23304	0.882183
1.34226	0.53032
0.998637	0.722167
0.426054	0.763041
1.05348	0.741902
0.873934	0.394045
0.960922	0.37573
1.11167	0.39512

## Sheet: Figure 1C
con	PAH
2.44553	0.312631
0.788533	0.61469
0.446862	0.995313
0.319075	1.07891

## Sheet: Figure 2B
naive	d6 Hx/Su	d21 Hx/Su	d42 Hx/Su
0.966049	0.639965	0.551269	0.411792
1.32182	0.770241	0.560921	0.707874
0.712133	0.801903	0.562751	0.570314

## Sheet: Figure 2D
Nx Cre-	Nx Cre+	Hx/Su Cre-	Hx/Su Cre+
20.02	45.43	30.5767	34.6033
24.84	34.7267	30.7367	33.1833
25.6467	27.4733	29.86	33.6267
25.1067	27.8167	32.1333	63.62
22.3367	25.2367	30.6767	63.26
25.57	40.71	40.8	46.6733
25.4633	40.3333	31.2667	46.39
			36.22

## Sheet: Figure 2E
Nx Cre-	Nx Cre+	Hx/Su Cre-	Hx/Su Cre+
20.5811	23.783	32.2148	77.4975
16.7382	30.1565	21.7036	29.2929
19.9533	35.4059	38.1356	32.3864
30.2752	22.8767	63.9594	45.5263
29.5252	20.0501	52.4887	34.323
26.4368	21.8884	24.3208	27.9954
21.0526	21.9355	26.8583	22.8982
18.374	21.3262	32.4903	23.2558
	22.7656	24.8375	30.9809
		32.2772	27.7852
			29.4118
			32.7684

## Sheet: Figure 2F
Nx Cre-	Nx Cre+	Hx/Su Cre-	Hx/Su Cre+
16.6329	21.6481	31.2225	32.3438
18.8211	23.3335	28.3093	34.4963
17.4907	23.6859	30.5411	30.8091
18.8532	21.3075	29.783	34.8202
18.4881	21.7933	28.0417	30.6668
21.0447			31.4467

## Sheet: Figure 2G
Nx Cre-	Nx Cre+	Hx/Su Cre-	Hx/Su Cre+
0.66	0.35	0.33	0.18
0.65	0.38	0.25	0.24
0.55	0.34	0.32	0.22
0.44	0.27	0.34	0.25
0.6	0.24	0.34	0.28
0.38	0.3	0.35	0.29
0.39	0.3	0.3	0.27
0.38	0.26	0.37	0.22
			0.27
			0.26
			0.28

## Sheet: Figure 2H
Nx Cre-	Nx Cre+	Hx/Su Cre-	Hx/Su Cre+
9.67827	8.95808	5.8218	5.21361
12.5957	14.086	2.806	4.56824
14.6825	14.4161	5.01021	3.05751
11.6631	10.053	5.99508	5.2983
8.30368	13.0158	3.81985	10.2742
8.04239	7.44727	7.49718	6.77256
16.9124	4.87088	4.42202	11.493
5.45923	3.04621	6.19033	12.2725
			8.75927
			6.19396
			5.33589

## Sheet: Figure 3
	# genes
Organismal Injury and Abnormalities	4657
Cell Death and Survival	1709
Organismal Development	1613
Cellular Development	1532
Cellular Growth and Proliferation	1526
Cellular Function and Maintenance	1445
Organismal Survival	1357
Tissue Development	1250
Cellular Movement	1218
Tissue Morphology	1034
Embryonic Development	1024
Cellular Assembly and Organization	1024
Gene Expression	984
Cell Morphology	907
Cell Cycle	759
Molecular Transport	686
Inflammatory Response	647
Organ Development	545
Organ Morphology	525
Immune Cell Trafficking	466
Protein Synthesis	451
Hematopoiesis	395
Tumor Morphology	325
Carbohydrate Metabolism	317
Post-Translational Modification	295
Protein Degradation	282
Cell-mediated Immune Response	260
Cellular Response to Therapeutics	251
Cell Signaling	219
Antimicrobial Response	113

[truncated: 52 more sheets: Figure 4A, Figure 4B, Figure 4C, Figure 4D, Figure 4E, Figure 4F, Figure 5A, Figure 5B, Figure 5C, Figure 5D, Figure 5E, Figure 6A, Figure 6B, Figure 6C, Figure 6D, Figure 6E, Figure 6F, Figure 6G, Figure 7C, Figure 7D …]
